# Supplementary material for: Novel Indices to Improve the Diagnostic Ability of Nocturnal Oximetry in Children with OSAS
Source: Children (Basel). 2023 Feb 25;10(3):453. doi: 10.3390/children10030453 (PMC10047685; doi:10.3390/children10030453)
Supplement: Supplementary file 1 [file children-10-00453-s001.zip]

Archive with 2 entries (2 files):
- Figure S1_R1.pdf
- Table S1.pdf
